# Supplementary material for: How Accurate are Our Near Reading Charts? An Assessment of 19 Charts Against ISO Standards
Source: Ophthalmic Physiol Opt. 2026 Jun 11;46(4):975–84. doi: 10.1007/s44402-026-00123-2 (PMC13396036; doi:10.1007/s44402-026-00123-2)
Supplement: Supplementary file 2 — stats_icc [file 44402_2026_123_MOESM2_ESM.csv]

	Chart 1.0 logRAD 0.1	Chart 1.0 logRAD 0.2	Chart 1.0 logRAD 0.3	Chart 1.0 logRAD 0.4	Chart 1.0 logRAD 0.5	Chart 1.0 logRAD 0.6	Chart 1.0 logRAD 0.7	Chart 1.0 logRAD 1.0	Chart 2.0 logRAD 0.2	Chart 2.0 logRAD 0.3	Chart 2.0 logRAD 0.4	Chart 2.0 logRAD 0.6	Chart 2.0 logRAD 0.7	Chart 2.0 logRAD 1.0	Chart 3.0 logRAD 0.2	Chart 3.0 logRAD 0.3	Chart 3.0 logRAD 0.4	Chart 3.0 logRAD 0.6	Chart 3.0 logRAD 0.7	Chart 3.0 logRAD 0.9	Chart 3.0 logRAD 1.0	Chart 4.0 logRAD 0.2	Chart 4.0 logRAD 0.3	Chart 4.0 logRAD 0.4	Chart 4.0 logRAD 0.5	Chart 4.0 logRAD 0.8	Chart 5.0 logRAD 0.2	Chart 5.0 logRAD 0.3	Chart 5.0 logRAD 0.4	Chart 5.0 logRAD 0.6	Chart 5.0 logRAD 0.7	Chart 5.0 logRAD 0.9	Chart 5.0 logRAD 1.0	Chart 5.0 logRAD 1.3	Chart 6.0 logRAD 0.2	Chart 6.0 logRAD 0.4	Chart 6.0 logRAD 0.6	Chart 6.0 logRAD 0.7	Chart 6.0 logRAD 0.9	Chart 6.0 logRAD 1.0	Chart 6.0 logRAD 1.1	Chart 6.0 logRAD 1.2	Chart 6.0 logRAD 1.5	Chart 7.0 logRAD 0.0	Chart 7.0 logRAD 0.1	Chart 7.0 logRAD 0.2	Chart 7.0 logRAD 0.3	Chart 7.0 logRAD 0.4	Chart 7.0 logRAD 0.5
Jingyi	21	26.666666666666668	34.333333333333336	41.5	52.333333333333336	66	None	None	19.666666666666668	24	31.666666666666668	47	62	123	22.666666666666668	26	33.333333333333336	48	64	76.5	126	22.75	27	35.666666666666664	44.666666666666664	78.33333333333333	20	23.333333333333332	31.666666666666668	47	62.5	78	None	None	23	30.666666666666668	46.666666666666664	62.666666666666664	93.33333333333333	125	155	186	372	15	19.333333333333332	24	30	37	46
Myra	19.666666666666668	25.333333333333332	34	40.666666666666664	51.666666666666664	65.66666666666667	None	None	18.666666666666668	22.666666666666668	31.333333333333332	46.333333333333336	61.5	123	21.666666666666668	27	33.666666666666664	47.333333333333336	63.5	77	125	21.666666666666668	26.333333333333332	35	44	78.33333333333333	19	22.666666666666668	30.666666666666668	47	62	77	None	None	22.333333333333332	29.666666666666668	46.333333333333336	61.666666666666664	93	124.5	155	185.66666666666666	371	14.666666666666666	18.666666666666668	23.666666666666668	29.333333333333332	36.5	46
Tim	20.666666666666668	25.333333333333332	33.666666666666664	40.333333333333336	51.666666666666664	65	None	None	18.333333333333332	22.333333333333332	30.666666666666668	46	61	123	21.666666666666668	26	32.666666666666664	47.666666666666664	63.5	76.5	124	22	26.333333333333332	35	43.666666666666664	78	19.333333333333332	22.666666666666668	30.666666666666668	47	61.5	77	None	None	22.333333333333332	30.333333333333332	46	62	92.66666666666667	124.5	155	186	371	15	18.666666666666668	24	29.333333333333332	36.5	46
Mean grader SD	0.31426968052735443	0.4714045207910317	0.7856742013183862	0.4809363471940211	0.4714045207910317	0.15713484026367722	0	0	0.4714045207910317	0.31426968052735443	0.7300093901689034	0.15713484026367722	0.16666666666666666	0.0	0.4714045207910317	0.0	0.4714045207910317	0.4714045207910317	0.3333333333333333	0.3333333333333333	0.0	0.3014724075610837	0.31426968052735443	0.15713484026367722	0.31426968052735443	0.31426968052735443	0.15713484026367722	0.4714045207910317	0.4714045207910317	0.0	0.3333333333333333	0.0	0	0	0.5864352075032632	0.4714045207910317	0.31426968052735443	0.31426968052735443	0.31426968052735443	0.3333333333333333	0.0	0.15713484026367722	0.0	0.15713484026367722	0.4714045207910317	0.4293003672395859	0.31426968052735443	0.3333333333333333	0.0
[truncated: 84 more columns]
